# Supplementary material for: An appraisal of Indonesia’s immense peat carbon stock using national peatland maps: uncertainties and potential losses from conversion
Source: Carbon Balance Manag. 2017 May 19;12:12. doi: 10.1186/s13021-017-0080-2 (PMC5438333; doi:10.1186/s13021-017-0080-2)
Supplement: Supplementary file 1 — Additional file 1. Warren et al. (2017) an appraisal of Indonesia’s immense peat carbon stock using national peatland maps: uncertainties and potential losses from conversion. [file 13021_2017_80_MOESM1_ESM.xlsx]

## Sheet: Area Tables 1-5
Table 1.									Table 2.							Table 3.
Wetlands International Maps (Wahyunto et al. 2003, 2004, 2006)									Ministry of Agriculture Maps							Area difference between MoA and WI maps
Peat Area (ha) by Province and depth class (depth classes >200cm combined)									Peat Area (ha) by Province and depth class (depth classes >200cm combined)							Peat area difference (ha) by province and depth class
Province	Depth Class								Province	Depth Class						Province	Depth Class
	<50cm	50-100cm	100-200cm	>200 cm	Total area	% of total				50-100cm	100-200cm	>200cm	Total area	% of total			<50cm	50-100cm	100-200cm	>200 cm	Total area	% of total
West Kalimantan	36673	438172	737111	518024	1729980	8.25804			West Kalimantan	421697	818460	439977	1680134	11.2718		West Kalimantan	-36673	-16475	81349	-78047	-49846	0.824791
Central Kalimantan	75990	958486	462399	1513765	3010640	14.3713			Central Kalimantan	572372	508648	1578214	2659234	17.8405		Central Kalimantan	-75990	-386114	46249	64449	-351406	5.81464
South Kalimantan	76785	79368	78766	96710	331629	1.58303			South Kalimantan	10185	21124	74962	106271	0.712961		South Kalimantan	-76785	-69183	-57642	-21748	-225358	3.72895
Kalimantan Timur		264559	112511	319927	696997	3.32711			Kalimantan Timur	44357	41582	246427	332366	2.22981		Kalimantan Timur	0	-220202	-70929	-73500	-364631	6.03347
Kalimantan Total	189448	1740585	1390787	2448426	5769246	27.5394			Kalimantan Total	1048611	1389814	2339580	4778005	32.0552		Kalimantan Total	-189448	-691974	-973	-108846	-991241	16.4019
Aceh	0	2219	175558	96274	274051	1.30818			Aceh Darussalam	144274	71430	0	215704	1.44714		Aceh	0	142055	-104128	-96274	-58347	0.965456
Bangka Belitung	0	0	54724	8896	63620	0.303689			Bangka Belitung	42568		0	42568	0.285584		Bangka Belitung	0	42568	-54724	-8896	-21052	0.348343
Bengkulu	0	3588	37317	22148	63053	0.300983			Bengkulu	3856	802	3395	8053	0.0540268		Bengkulu	0	268	-36515	-18753	-55000	0.910073
Jambi	0	92520	207621	416697	716838	3.42182			Jambi	91816	142716	386557	621089	4.16682		Jambi	0	-704	-64905	-30140	-95749	1.58434
Lampung	0	0	87567	0	87567	0.418			Lampung	49331		0	49331	0.330957		Lampung	0	49331	-87567	0	-38236	0.632683
Riau	0	76194	1324426	2642981	4043601	19.3021			Riau	509312	916636	2449652	3875600	26.001		Riau	0	433118	-407790	-193329	-168001	2.77988
West Sumatra	0	89353	42817	78064	210234	1.00355			West Sumatra	11454	24370	64862	100686	0.675492		West Sumatra	0	-77899	-18447	-13202	-109548	1.81267
South Sumatra	0	66201	1308832	45009	1420042	6.77855			South Sumatra	705357	515400	41627	1262384	8.46921		South Sumatra	0	639156	-793432	-3382	-157658	2.60873
North Sumatra	0	47212	228424	49700	325336	1.55299			North Sumatra	209335	36472	15427	261234	1.75259		North Sumatra	0	162123	-191952	-34273	-64102	1.06068
Sumatera Total	0	377287	3467286	3359769	7204342	34.3898			Sumatera Total	1767303	1707826	2961520	6436649	43.1828		Sumatera Total	0	1390016	-1759460	-398249	-767693	12.7029
Papua	180493	4531938	701237	1587570	7001238	33.4203			Papua	1506913	817651	319874	2644438	17.7413		Papua	-180493	-3025025	116414	-1267696	-4356800	72.0911
Papua Barat	0	844442	0	129775	974217	4.65041			Papua Barat	918610		127873	1046483	7.02075		Papua Barat	0	74168	0	-1902	72266	-1.19577
Papua Total	180493	5376380	701237	1717345	7975455	38.0707			Papua Total	2425523	817651	447747	3690921	24.762		Papua Total	-180493	-2950857	116414	-1269598	-4284534	70.8953
Total	369941	7494252	5559310	7525540	20949043	100			Total	5192106	3915291	5748847	14905575	100		Total	-369941	-2302146	-1644019	-1776693	-6043468	100
	0.0176591	0.357737	0.265373	0.359231	1					0.348333	0.262673
Table 4.									Table 5.
Wetlands International Maps (Wahyunto et al. 2003, 2004, 2006)									Ministry of Agriculture Maps
Peat Area (ha) by Province and depth class									Peat Area (ha) by Province and depth class
Province	Depth Classes								Province	Depth Class
	<50cm	50-100cm	100-200cm	200-400cm	400-800cm	800-1200cm	Total area			50-100cm	100-200cm	200-300cm	>300cm	Total ha	% of total
West Kalimantan	36673	438172	737111	213705	304319		1729980		West Kalimantan	421697	818460	192988	246989	1680134	11.2718
Central Kalimantan	75990	958486	462399	574978	661093	277694	3010640		Central Kalimantan	572372	508648	632989	945225	2659234	17.8405
South Kalimantan	76785	79368	78766	96710			331629		South Kalimantan	10185	21124	74962		106271	0.712961
Kalimantan Timur		264559	112511	219703	100224		696997		Kalimantan Timur	44357	41582	171830	74597	332366	2.22981
Kalimantan Total	189448	1740585	1390787	1105096	1065636	277694	5769246		Kalimantan Total	1048611	1389814	1072769	1266811	4778005	32.0552
Aceh	0	2219	175558	96274	0		274051		Aceh Darussalam	144274	71430			215704	1.44714
Bangka Belitung	0	0	54724	8896	0		63620		Bangka Belitung	42568				42568	0.285584
Bengkulu	0	3588	37317	20082	2066		63053		Bengkulu	3856	802	2451	944	8053	0.0540268
Jambi	0	92520	207621	316305	100392		716838		Jambi	91816	142716	345811	40746	621089	4.16682
Lampung	0	0	87567	0	0		87567		Kepulauan Riau	103	8083			8186	0.054919
Riau	0	76194	1324426	575343	2067638		4043601		Lampung	49331				49331	0.330957
West Sumatra	0	89353	42817	22199	55865		210234		Riau	509209	908553	838538	1611114	3867414	25.9461
South Sumatra	0	66201	1308832	45009	0		1420042		West Sumatra	11454	24370	14533	50329	100686	0.675492
North Sumatra	0	47212	228424	49700	0		325336		South Sumatra	705357	515400	41627		1262384	8.46921
Sumatera Total	0	377287	3467286	1133808	2225961		7204342		North Sumatra	209335	36472		15427	261234	1.75259
Papua	180493	3701845	701237	1106417			5689992		Sumatera Total	1767303	1707826	1242960	1718560	6436649	43.1828
West Iryan Jaya	0	844442	0	129775			974217		Papua	1506913	817651	319874		2644438	17.7413
East Iryan Jaya	0	830093	0	481153			1311246		Papua Barat	918610		127873		1046483	7.02075
Papua Total	180493	5376380	701237	1717345	0		7975455		Papua Total	2425523	817651	447747	0	3690921	24.762
Total	369941	7494252	5559310	3956249	3291597	277694	20949043		Total	5241437	3915291	2763476	2985371	14905575	100
	0.0176591	0.357737	0.265373	0.188851	0.157124	0.0132557				0.351643	0.262673	0.185399	0.200286	1

## Sheet: Volume Tables 6-10
Table 6.								Table 7.								Table 8.
Wetlands International Maps (Wahyunto et al. 2003, 2004, 2006)								Ministry of Agriculture Maps								Volume difference between MoA and WI maps (medium estimate)
Medium Peat Volume (km^3) by province and depth class (classes >200cm combined)								Medium Peat Volume (km^3) by province and depth class (classes >200cm combined)								Peat Volume difference (km^3) by province and depth class
Province	Depth Class							Province	Depth Class							Province	Depth Class
	<50cm	50-100cm	100-200cm	>200cm	Total volume	% of total			<50cm	50-100cm	100-200cm	>200cm	Total volume	% of total			<50cm	50-100cm	100-200cm	>200cm	Total volume	% of total
West Kalimantan	0.0916825	3.28629	11.0567	24.6703	39.1049	8.21722		West Kalimantan	0	3.16273	12.2769	23.3489	38.7885	9.91957		West Kalimantan	-0.0916825	-0.123563	1.22023	-1.32142	-0.316425	0.372879
Central Kalimantan	0.189975	7.18865	6.93598	84.6843	98.9989	20.8029		Central Kalimantan	0	4.29279	7.62972	86.7166	98.6391	25.2255		Central Kalimantan	-0.189975	-2.89586	0.693735	2.03228	-0.359815	0.42401
South Kalimantan	0.191963	0.59526	1.18149	2.9013	4.87001	1.02335		South Kalimantan	0	0.076388	0.31686	1.87405	2.2673	0.579827		South Kalimantan	-0.191963	-0.518873	-0.86463	-1.02725	-2.60271	3.06707
East Kalimantan	0	1.98419	1.68766	12.6045	16.2764	3.4202		East Kalimantan	0	0.332678	0.62373	9.89053	10.8469	2.77394		East Kalimantan	0	-1.65152	-1.06393	-2.71401	-5.42945	6.39813
Kalimantan Total	0.47362	13.0544	20.8618	124.86	159.25	33.4637		Kalimantan Total	0	7.86458	20.8472	121.83	150.542	38.4988		Kalimantan Total	-0.47362	-5.18981	-0.014595	-3.03039	-8.70841	10.2621
Aceh Darussalam	0	0.0166425	2.63337	2.88822	5.53823	1.16376		Aceh Darussalam	0	1.08205	1.07145	0	2.15351	0.550726		Aceh Darussalam	0	1.06541	-1.56192	-2.88822	-3.38473	3.9886
Bangka Belitung	0	0	0.82086	0.26688	1.08774	0.22857		Bangka Belitung	0	0.31926	0	0	0.31926	0.0816459		Bangka Belitung	0	0.31926	-0.82086	-0.26688	-0.76848	0.905586
Bengkulu	0	0.02691	0.559755	0.72642	1.31309	0.275922		Bengkulu	0	0.02892	0.01203	0.132075	0.173025	0.0442485		Bengkulu	0	0.00201	-0.547725	-0.594345	-1.14006	1.34346
Jambi	0	0.6939	3.11431	15.5127	19.3209	4.05995		Jambi	0	0.68862	2.14074	11.7012	14.5306	3.71598		Jambi	0	-0.00528	-0.973575	-3.81144	-4.7903	5.64494
Lampung	0	0	1.3135	0	1.3135	0.27601		Lampung	0	0.369983	0	0	0.369983	0.0946175		Lampung	0	0.369982	-1.3135	0	-0.943522	1.11186
Riau	0	0.571455	19.8664	141.319	161.756	33.9903		Riau	0	3.81984	13.7495	141.797	159.366	40.7555		Riau	0	3.24838	-6.11685	0.47843	-2.39004	2.81644
West Sumatra	0	0.670148	0.642255	4.01787	5.33027	1.12006		West Sumatra	0	0.085905	0.36555	4.138	4.58946	1.17368		West Sumatra	0	-0.584242	-0.276705	0.12013	-0.740818	0.872988
South Sumatra	0	0.496507	19.6325	1.35027	21.4793	4.51349		South Sumatra	0	5.29018	7.731	1.04068	14.0618	3.59611		South Sumatra	0	4.79367	-11.9015	-0.309595	-7.41741	8.74076
North Sumatra	0	0.35409	3.42636	1.491	5.27145	1.1077		North Sumatra	0	1.57001	0.54708	1.15702	3.27412	0.837306		North Sumatra	0	1.21592	-2.87928	-0.333975	-1.99733	2.35368
SumatraTotal	0	2.82965	52.0093	167.572	222.411	46.7358		SumatraTotal	0	13.2548	25.6174	159.966	198.838	50.8499		SumatraTotal	0	10.4251	-26.3919	-7.6059	-23.5727	27.7783
Papua	0.451232	33.9895	10.5186	39.6893	84.6486	17.7874		Papua	0	11.3018	12.2648	7.99685	31.5635	8.07188		Papua	-0.451232	-22.6877	1.74621	-31.6924	-53.0851	62.5561
West Papua	0	6.33331	0	3.24437	9.57769	2.01258		West Papua	0	6.88957	0	3.19683	10.0864	2.57944		West Papua	0	0.55626	0	-0.04755	0.50871	-0.59947
Papua Total	0.451232	40.3229	10.5186	42.9336	94.2263	19.8		Papua Total	0	18.1914	12.2648	11.1937	41.6499	10.6513		Papua Total	-0.451232	-22.1314	1.74621	-31.74	-52.5764	61.9566
Total	0.924852	56.2069	83.3896	335.366	475.887	99.9994		Total	0	39.3108	58.7294	292.99	391.03	100		Total	-0.924852	-16.8961	-24.6603	-42.3762	-84.8575	99.997
Table 9a.								Table 9b.								Table 9c.
Wetlands International Maps (Wahyunto et al. 2003, 2004, 2006)								Wetlands International Maps (Wahyunto et al. 2003, 2004, 2006)								Wetlands International Maps (Wahyunto et al. 2003, 2004, 2006)
Low Peat Volume (km^3) by province and depth class								Medium Peat Volume (km^3) by province and depth class								High Peat Volume (km^3) by province and depth class
Province	Depth Class							Province	Depth Class							Province	Depth Class
	<50cm	50-100cm	100-200cm	200-400cm	400-800cm	800-1200cm	Total volume		<50cm	50-100cm	100-200cm	200-400cm	400-800cm	800-1200cm	Total volume		<50cm	50-100cm	100-200cm	200-400cm	400-800cm	800-1200cm	Total volume
West Kalimantan	0.036673	2.19086	7.37111	4.2741	12.1728	0	26.0455	West Kalimantan	0.0916825	3.28629	11.0567	6.41115	18.2591	0	39.1049	West Kalimantan	0.183365	4.38172	14.7422	8.5482	24.3455	0	52.201
Central Kalimantan	0.07599	4.79243	4.62399	11.4996	26.4437	22.2155	69.6512	Central Kalimantan	0.189975	7.18865	6.93598	17.2493	39.6656	27.7694	98.9989	Central Kalimantan	0.37995	9.58486	9.24798	22.9991	52.8874	33.3233	128.423
South Kalimantan	0.076785	0.39684	0.78766	1.9342	0	0	3.19549	South Kalimantan	0.191963	0.59526	1.18149	2.9013	0	0	4.87001	South Kalimantan	0.383925	0.79368	1.57532	3.8684	0	0	6.62132
East Kalimantan	0	1.32279	1.12511	4.39406	4.00896	0	10.8509	East Kalimantan	0	1.98419	1.68766	6.59109	6.01344	0	16.2764	East Kalimantan	0	2.64559	2.25022	8.78812	8.01792	0	21.7019
Kalimantan Total	0.189448	8.70293	13.9079	22.1019	42.6254	22.2155	109.743	Kalimantan Total	0.47362	13.0544	20.8618	33.1529	63.9382	27.7694	159.25	Kalimantan Total	0.94724	17.4059	27.8157	44.2038	85.2509	33.3233	208.947
Aceh	0	0.011095	0	0	0	0	0.011095	Aceh	0	0.0166425	2.63337	2.88822	0	0	5.53823	Aceh	0	0.02219	3.51116	3.85096	0	0	7.38431
Bangka Belitung	0	0	0.54724	0.17792	0	0	0.72516	Bangka Belitung	0	0	0.82086	0.26688	0	0	1.08774	Bangka Belitung	0	0	1.09448	0.35584	0	0	1.45032
Bengkulu	0	0.01794	0	0	0.08264	0	0.10058	Bengkulu	0	0.02691	0.559755	0.60246	0.12396	0	1.31309	Bengkulu	0	0.03588	0.74634	0.80328	0.16528	0	1.75078
Jambi	0	0.4626	2.07621	6.3261	4.01568	0	12.8806	Jambi	0	0.6939	3.11431	9.48915	6.02352	0	19.3209	Jambi	0	0.9252	4.15242	12.6522	8.03136	0	25.7612
Lampung	0	0	0.87567	0	0	0	0.87567	Lampung	0	0	1.3135	0	0	0	1.3135	Lampung	0	0	1.75134	0	0	0	1.75134
Riau	0	0.38097	13.2443	11.5069	82.7055	0	107.838	Riau	0	0.571455	19.8664	17.2603	124.058	0	161.756	Riau	0	0.76194	26.4885	23.0137	165.411	0	215.675
West Sumatra	0	0.446765	0	0	2.2346	0	2.68136	West Sumatra	0	0.670148	0.642255	0.66597	3.3519	0	5.33027	West Sumatra	0	0.89353	0.85634	0.88796	4.4692	0	7.10703
South Sumatra	0	0.331005	13.0883	0.90018	0	0	14.3195	South Sumatra	0	0.496507	19.6325	1.35027	0	0	21.4793	South Sumatra	0	0.66201	26.1766	1.80036	0	0	28.639
North Sumatra	0	0.23606	0	0	0	0	0.23606	North Sumatra	0	0.35409	3.42636	1.491	0	0	5.27145	North Sumatra	0	0.47212	4.56848	1.988	0	0	7.0286
SumatraTotal	0	1.88644	29.83	18.91	89.0384	0	139.67	SumatraTotal	0	2.82965	52.0093	34.0142	133.558	0	222.411	SumatraTotal	0	3.77287	69.3457	45.3523	178.077	0	296.548
Papua	0.180493	18.5092	7.01	14.0247	0	0	39.72	Papua	0.451232	27.7638	10.5186	27.6604	0	0	66.394	Papua	0.902465	37.0185	14.0247	33.1925	0	0	85.1382
IRJA Barat	0	4.22221	0	0	0	0	4.22	IRJA Barat	0	6.33331	0	3.24437	0	0	9.57769	IRJA Barat	0	8.44442	0	3.89325	0	0	12.3377
IRJA Timur	0	4.15046	0	0	0	0	4.15046	IRJA Timur	0	6.2257	0	12.0288	0	0	18.2545	IRJA Timur	0	8.30093	0	14.4346	0	0	22.7355
Papua Total	0.180493	26.8819	7.01237	14.02	0	0	48.09	Papua Total	0.451232	40.3229	10.5186	42.9336	0	0	94.2263	Papua Total	0.902465	53.7638	14.0247	51.52	0	0	120.21
Total	0.369941	37.4713	50.75	55.03	131.664	22.2155	297.5	Total	0.924852	56.2069	83.3896	110.101	197.496	27.7694	475.887	Total	1.8497	74.9425	111.186	141.08	263.328	33.3233	625.71
Table 10a.								Table 10b.								Table 10c.
Ministry of Agriculture Maps								Ministry of Agriculture Maps								Ministry of Agriculture Maps
Low Peat Volume (km^3) by province and depth class								Medium Peat Volume (km^3) by province and depth class								High Peat Volume (km^3) by province and depth class
Province	Depth Class							Province	Depth Class							Province	Depth Class
	50-100cm	100-200cm	200-300cm	>300cm	Total volume				50-100cm	100-200cm	200-300cm	>300cm	Total volume				50-100cm	100-200cm	200-300cm	>300cm	Total volume
West Kalimantan	2.10848	8.1846	3.85976	7.40967	21.5625			West Kalimantan	3.16273	12.2769	4.8247	18.5242	38.7885			West Kalimantan	4.21697	16.3692	7.40967	24.6989	52.6947
Central Kalimantan	2.86186	5.08648	12.6598	28.3568	48.9649			Central Kalimantan	4.29279	7.62972	15.8247	70.8919	98.6391			Central Kalimantan	5.72372	10.173	28.3568	94.5225	138.776
South Kalimantan	0.050925	0.21124	1.49924	0	1.76141			South Kalimantan	0.0763875	0.31686	1.87405	0	2.2673			South Kalimantan	0.10185	0.42248	0	0	0.52433
East Kalimantan	0.221785	0.41582	3.4366	2.23791	6.31212			East Kalimantan	0.332678	0.62373	4.29575	5.59478	10.8469			East Kalimantan	0.44357	0.83164	2.23791	7.4597	10.9728
Kalimantan Total	5.24306	13.8981	21.4554	38.0043	78.6009			Kalimantan Total	7.86458	20.8472	26.8192	95.0108	150.542			Kalimantan Total	10.4861	27.7963	38.0043	126.681	202.968
Aceh Darussalam	0.72137	0.7143	0	0	1.43567			Aceh Darussalam	1.08205	1.07145	0	0	2.15351			Aceh Darussalam	1.44274	1.4286	0	0	2.87134
Bangka Belitung	0.21284	0	0	0	0.21284			Bangka Belitung	0.31926	0	0	0	0.31926			Bangka Belitung	0.42568	0	0	0	0.42568
Bengkulu	0.01928	0.00802	0.04902	0.02832	0.10464			Bengkulu	0.02892	0.01203	0.061275	0.0708	0.173025			Bengkulu	0.03856	0.01604	0.02832	0.0944	0.17732
Jambi	0.45908	1.42716	6.91622	1.22238	10.0248			Jambi	0.68862	2.14074	8.64527	3.05595	14.5306			Jambi	0.91816	2.85432	1.22238	4.0746	9.06946
Kepulauan Riau	0.000515	0.08083	0	0	0.081345			Kepulauan Riau	0.0007725	0.121245	0	0	0.122018			Kepulauan Riau	0.00103	0.16166	0	0	0.16269
Lampung	0.246655	0	0	0	0.246655			Lampung	0.369982	0	0	0	0.369982			Lampung	0.49331	0	0	0	0.49331
Riau	2.54604	9.08553	16.7708	48.3334	76.7358			Riau	3.81984	13.7495	20.9635	120.834	159.366			Riau	5.09209	18.1711	48.3334	161.111	232.708
West Sumatra	0.05727	0.2437	0.29066	1.50987	2.1015			West Sumatra	0.085905	0.36555	0.363325	3.77467	4.58946			West Sumatra	0.11454	0.4874	1.50987	5.0329	7.14471
South Sumatra	3.52678	5.154	0.83254	0	9.51333			South Sumatra	5.29018	7.731	1.04068	0	14.0619			South Sumatra	7.05357	10.308	0	0	17.3616
North Sumatra	1.04668	0.36472	0	0.46281	1.8742			North Sumatra	1.57001	0.54708	0	1.15702	3.27412			North Sumatra	2.09335	0.72944	0.46281	1.5427	4.8283
SumatraTotal	8.83652	17.0783	24.8592	51.5568	102.331			SumatraTotal	13.2555	25.7386	31.074	128.892	198.96			SumatraTotal	17.673	34.1565	51.5568	171.856	275.242
Papua	7.53456	8.17651	6.39748	0	22.1086			Papua	11.3018	12.2648	7.99685	0	31.5635			Papua	15.0691	16.353	0	0	31.4221
West Papua	4.59305	0	2.55746	0	7.15051			West Papua	6.88957	0	3.19683	0	10.0864			West Papua	9.1861	0	0	0	9.1861
Papua Total	12.1276	8.17651	8.95494	0	29.2591			Papua Total	18.1914	12.2648	11.1937	0	41.6499			Papua Total	24.2552	16.353	0	0	40.6082
Total	26.2072	39.1529	55.2695	89.5611	210.191			Total	39.3108	58.85	69.0869	223.903	391.15			Total	52.4144	78.3058	89.5611	298.537	518.818

## Sheet: Carbon Tables 11-19
Table 11.								Table 12.								Table 13.
Wetlands International Maps (Wahyunto et al. 2003, 2004, 2006)								Ministry of Agriculture Maps								Carbon storage difference between MoA and WI maps
Medium Peat Carbon (GtC) by province and depth class (classes >200cm combined)								Medium Peat Carbon (GtC) by province and depth class (classes >200cm combined)								Peat carbon difference (GtC) by province and depth class
Carbon Medium (Gt)
Province	Depth Class							Province	Depth Class							Province	Depth Class
	<50cm	50-100cm	100-200cm	>200cm	Total Carbon	% of total			<50cm	50-100cm	100-200cm	>200cm	Total Carbon	% of total			<50cm	50-100cm	100-200cm	>200cm	Total Carbon	% of total
West Kalimantan	0.00508838	0.182389	0.613645	1.3692	2.17032	6.87623		West Kalimantan	0	0.175531	0.681368	1.29586	2.15276	8.49886		West Kalimantan	-0.00508838	-0.00685772	0.067723	-0.0733385	-0.0175616	0.321641
Central Kalimantan	0.0117025	0.442821	0.427257	5.21655	6.09833	20.5825		Central Kalimantan	0	0.264436	0.469991	5.34174	6.07617	23.988		Central Kalimantan	-0.0117025	-0.178385	0.0427341	0.125188	-0.0221646	0.405945
South Kalimantan	0.0118249	0.036668	0.0727798	0.17872	0.299993	0.928053		South Kalimantan	0	0.00497283	0.0206276	0.122001	0.147601	0.582712		South Kalimantan	-0.0118249	-0.0316952	-0.0521522	-0.0567194	-0.152392	2.79106
East Kalimantan	0	0.129171	0.109867	0.820555	1.05959	3.38396		East Kalimantan	0	0.0216573	0.0406048	0.643873	0.706135	2.78774		East Kalimantan	0	-0.107514	-0.0692622	-0.176682	-0.353458	6.47358
Kalimantan Total	0.0286157	0.791049	1.22355	7.58503	9.62824	31.7707		Kalimantan Total	0	0.466597	1.21259	7.40348	9.08267	35.8574		Kalimantan Total	-0.0286157	-0.324451	-0.0109572	-0.181551	-0.545575	9.99222
Aceh	0	0.00108343	0.171432	0.188023	0.360539	1.15143		Aceh	0	0.0704418	0.0697514	0	0.140193	0.553467		Aceh	0	0.0693584	-0.101681	-0.188023	-0.220346	4.03564
Bangka Belitung	0	0	0.053438	0.0173739	0.0708119	0.226148		Bangka Belitung	0	0.0207838	0	0	0.0207838	0.0820522		Bangka Belitung	0	0.0207838	-0.053438	-0.0173739	-0.050028	0.916265
Bengkulu	0	0.00175184	0.0364401	0.0472899	0.0854818	0.272998		Bengkulu	0	0.00188269	0.000783153	0.00859808	0.0112639	0.0444687		Bengkulu	0	0.000130851	-0.0356569	-0.0386919	-0.0742179	1.3593
Jambi	0	0.0378175	0.16973	0.845441	1.05299	4.47016		Jambi	0	0.0375298	0.11667	0.637717	0.791917	3.1264		Jambi	0	-0.00028776	-0.0530598	-0.207724	-0.261071	4.78153
Lampung	0	0	0.0855092	0	0.0855092	0.273086		Lampung	0	0.0240859	0	0	0.0240859	0.0950883		Lampung	0	0.0240859	-0.0855092	0	-0.0614233	1.12497
Riau	0	0.0398647	1.38588	9.85838	11.2841	35.5784		Riau	0	0.266472	0.959168	9.89176	11.1174	43.8902		Riau	0	0.226607	-0.426711	0.0333753	-0.166729	3.05364
West Sumatra	0	0.0436266	0.0418108	0.261563	0.347001	1.1082		West Sumatra	0	0.00559242	0.0237973	0.269384	0.298774	1.17952		West Sumatra	0	-0.0380342	-0.0180135	0.00782046	-0.0482272	0.883282
South Sumatra	0	0.0323226	1.27807	0.0879026	1.3983	4.46567		South Sumatra	0	0.344391	0.503288	0.0677479	0.915427	3.614		South Sumatra	0	0.312068	-0.774786	-0.0201546	-0.482873	8.84383
North Sumatra	0	0.0230513	0.223056	0.0970641	0.343171	1.09597		North Sumatra	0	0.102208	0.0356149	0.0753223	0.213145	0.841473		North Sumatra	0	0.0791566	-0.187441	-0.0217418	-0.130026	2.38143
SumatraTotal	0	0.179518	3.44537	11.403	15.0279	48.642		SumatraTotal	0	0.873387	1.70907	10.9505	13.533	53.4267		SumatraTotal	0	0.693869	-1.7363	-0.452513	-1.49494	27.3799
Papua	0.0293752	2.21272	0.684758	2.58377	5.51062	17.3727		Papua	0	0.73575	0.798436	0.520595	2.05478	8.11205		Papua	-0.0293752	-1.47697	0.113678	-2.06318	-3.45584	63.2938
West Papua	0	0.412299	0	0.211209	0.623508	5.78561		West Papua	0	0.448511	0	0.208113	0.656625	2.59228		West Papua	0	0.0362125	0	-0.0030955	0.033117	-0.606539
Papua Total	0.0293752	2.62502	0.684758	2.79498	6.13413	19.5872		Papua Total	0	1.18426	0.798436	0.728708	2.71141	10.7043		Papua Total	-0.0293752	-1.44076	0.113678	-2.06627	-3.42272	62.6872
Total	0.057991	3.59558	5.35368	21.7831	30.7903	100		Total	0	2.52425	3.7201	19.0827	25.3271	100		Total	-0.057991	-1.07134	-1.63358	-2.70034	-5.46324	100.059
Table 14.								Table 15.								Table 16.
Wetlands International Maps (Wahyunto et al. 2003, 2004, 2006)								Wetlands International Maps (Wahyunto et al. 2003, 2004, 2006)								Wetlands International Maps (Wahyunto et al. 2003, 2004, 2006)
Low Peat Carbon (Gt) by province and depth class								Medium Peat Carbon (Gt) by province and depth class								High Peat Carbon (Gt) by province and depth class
Province	Depth Class							Province	Depth Class							Province	Depth Class
	<50cm	50-100cm	100-200cm	200-400cm	400-800cm	800-1200cm	Total Carbon		<50cm	50-100cm	100-200cm	200-400cm	400-800cm	800-1200cm	Total Carbon		<50cm	50-100cm	100-200cm	200-400cm	400-800cm	800-1200cm	Total Carbon
West Kalimantan	0.00204525	0.122184	0.411087	0.238367	0.678875	0	1.45256	West Kalimantan	0.00511313	0.183276	0.61663	0.35755	1.01831	0	2.18088	West Kalimantan	0.0102263	0.244369	0.822174	0.476733	1.35775	0	2.91125
Central Kalimantan	0.00501078	0.316013	0.304906	0.758281	1.7437	1.46489	4.5928	Central Kalimantan	0.012527	0.474019	0.457359	1.13742	2.61555	1.83111	6.52799	Central Kalimantan	0.0250539	0.632026	0.609812	1.51656	3.4874	2.19734	8.46819
South Kalimantan	0.00464089	0.023985	0.0476062	0.116903	0	0	0.193135	South Kalimantan	0.0116022	0.0359775	0.0714093	0.175355	0	0	0.294344	South Kalimantan	0.0232044	0.04797	0.0952123	0.233806	0	0	0.400193
East Kalimantan	0	0.0872251	0.0741898	0.289744	0.264351	0	0.71551	East Kalimantan	0	0.130838	0.111285	0.434616	0.396526	0	1.07326	East Kalimantan	0	0.17445	0.14838	0.579489	0.528702	0	1.43102
Kalimantan Total	0.0116969	0.549407	0.837789	1.40329	2.68692	1.46489	6.954	Kalimantan Total	0.0292423	0.824111	1.25668	2.10494	4.03039	1.83111	10.0765	Kalimantan Total	0.0584846	1.09881	1.67558	2.80659	5.37385	2.19734	13.2107
Aceh	0	0.000731604	0	0	0	0	0.000731604	Aceh	0	0.00109741	0.173644	0.190449	0	0	0.365191	Aceh	0	0.00146321	0.231526	0.253932	0	0	0.486921
Bangka Belitung	0	0	0.036085	0.011732	0	0	0.0478171	Bangka Belitung	0	0	0.0541275	0.0175981	0	0	0.0717256	Bangka Belitung	0	0	0.07217	0.0234641	0	0	0.0956341
Bengkulu	0	0.00118296	0	0	0.00544928	0	0.00663225	Bengkulu	0	0.00177445	0.0369102	0.0397262	0.00817392	0	0.0865848	Bengkulu	0	0.00236593	0.0492137	0.0529683	0.0108986	0	0.115446
Jambi	0	0.0339456	0.152352	0.464209	0.294671	0	0.945178	Jambi	0	0.0509184	0.228528	0.696314	0.442006	0	1.41777	Jambi	0	0.0678912	0.304705	0.928418	0.589341	0	1.89036
Lampung	0	0	0.0577417	0	0	0	0.0577417	Lampung	0	0	0.0866125	0	0	0	0.0866125	Lampung	0	0	0.115483	0	0	0	0.115483
Riau	0	0.0265765	0.92392	0.802719	5.76954	0	7.52275	Riau	0	0.0398647	1.38588	1.20408	8.65431	0	11.2841	Riau	0	0.0531529	1.84784	1.60544	11.5391	0	15.0455
West Sumatra	0	0.0294597	0	0	0.14735	0	0.176809	West Sumatra	0	0.0441895	0.0423503	0.0439141	0.221024	0	0.351478	West Sumatra	0	0.0589194	0.0564671	0.0585521	0.294699	0	0.468638
South Sumatra	0	0.0218265	0.863044	0.0593579	0	0	0.944228	South Sumatra	0	0.0327397	1.29457	0.0890368	0	0	1.41634	South Sumatra	0	0.0436529	1.72609	0.118716	0	0	1.88846
North Sumatra	0	0.0155658	0	0	0	0	0.0155658	North Sumatra	0	0.0233487	0.225934	0.0983165	0	0	0.347599	North Sumatra	0	0.0311316	0.301246	0.131089	0	0	0.463466
SumatraTotal	0	0.129289	2.03314	1.33802	6.21701	0	9.71746	SumatraTotal	0	0.193933	3.52855	2.37943	9.32551	0	15.4274	SumatraTotal	0	0.258577	4.70474	3.17258	12.434	0	20.5699
Papua	0.0118999	1.22031	2.44063	0.924651	0	0	4.59749	Papua	0.0297498	1.83047	0.693488	1.82365	0	0	4.37736	Papua	0.0594995	2.44063	0.924651	2.18838	0	0	5.61316
IRJA Barat	0	0.27837	0.556741	0	0	0	0.835111	IRJA Barat	0	0.417555	0	0.213902	0	0	0.631457	IRJA Barat	0	0.556741	0	0.256682	0	0	0.813423
IRJA Timur	0	0.27364	0	0	0	0	0.27364	IRJA Timur	0	0.41046	0	0.79306	0	0	1.20352	IRJA Timur	0	0.54728	0	0.951673	0	0	1.49895
Papua Total	0.0118999	1.77232	2.99737	0.924651	0	0	5.70624	Papua Total	0.0297498	2.65849	0.693488	2.83061	0	0	6.21234	Papua Total	0.0594995	3.54465	0.924651	3.39674	0	0	7.92553
Total	0.0235968	2.45102	5.8683	3.66596	8.90393	1.46489	22.3777	Total	0.0589921	3.67653	5.47872	7.31499	13.3559	1.83111	31.7162	Total	0.117984	4.90204	7.30497	9.3759	17.8079	2.19734	41.7061
Table 17.								Table 18.								Table 19.
Ministry of Agriculture Maps								Ministry of Agriculture Maps								Ministry of Agriculture Maps
Low Peat Carbon (Gt) by province and depth class								Medium Peat Carbon (Gt) by province and depth class								High Peat Carbon (Gt) by province and depth class
Province	Depth Class							Province	Depth Class							Province	Depth Class
	50-100cm	100-200cm	200-300cm	>300cm	Total Carbon				50-100cm	100-200cm	200-300cm	>300cm	Total Carbon				50-100cm	100-200cm	200-300cm	>300cm	Total volume
West Kalimantan	0.11759	0.456455	0.215259	0.413237	1.20254			West Kalimantan	0.176385	0.684683	0.269074	1.03309	2.16323			West Kalimantan	0.23518	0.91291	0.413237	1.37746	2.93879
Central Kalimantan	0.188711	0.335402	0.834786	1.86984	3.22874			Central Kalimantan	0.283067	0.503104	1.04348	4.67461	6.50426			Central Kalimantan	0.377422	0.670805	1.86984	6.23281	9.15088
South Kalimantan	0.00307791	0.0127673	0.0906141	0	0.106459			South Kalimantan	0.00461686	0.019151	0.113268	0	0.137035			South Kalimantan	0.00615581	0.0255347	0	0	0.0316905
East Kalimantan	0.0146245	0.0274192	0.226609	0.147568	0.416221			East Kalimantan	0.0219368	0.0411288	0.283262	0.368919	0.715247			East Kalimantan	0.029249	0.0548383	0.147568	0.491893	0.723548
Kalimantan Total	0.324004	0.832044	1.36727	2.43065	4.95397			Kalimantan Total	0.486006	1.24807	1.70909	6.07662	9.51978			Kalimantan Total	0.648007	1.66409	2.43065	8.10216	12.8449
Aceh Darussalam	0.0475671	0.0471009	0	0	0.0946681			Aceh Darussalam	0.0713507	0.0706514	0	0	0.142002			Aceh Darussalam	0.0951343	0.0942019	0	0	0.189336
Bangka Belitung	0.0140347	0	0	0	0.0140347			Bangka Belitung	0.021052	0	0	0	0.021052			Bangka Belitung	0.0280693	0	0	0	0.0280693
Bengkulu	0.00127132	0.000528839	0.00323238	0.00186742	0.00689996			Bengkulu	0.00190698	0.000793258	0.00404047	0.00466855	0.0114093			Bengkulu	0.00254265	0.00105768	0.00186742	0.00622474	0.0116925
Jambi	0.0336873	0.104725	0.507512	0.0896982	0.735623			Jambi	0.0505309	0.157088	0.63439	0.224246	1.06625			Jambi	0.0673746	0.20945	0.0896982	0.298994	0.665517
Kepulauan Riau	3.59264e-05	0.0056387	0	0	0.00567463			Kepulauan Riau	5.38896e-05	0.00845805	0	0	0.00851194			Kepulauan Riau	7.18528e-05	0.0112774	0	0	0.0113493
Lampung	0.0162644	0	0	0	0.0162644			Lampung	0.0243966	0	0	0	0.0243966			Lampung	0.0325289	0	0	0	0.0325289
Riau	0.177612	0.633807	1.16993	3.37174	5.35309			Riau	0.266418	0.95071	1.46241	8.42935	11.1089			Riau	0.355224	1.26761	3.37174	11.2391	16.2337
West Sumatra	0.00377638	0.0160696	0.0191661	0.0995608	0.138573			West Sumatra	0.00566458	0.0241044	0.0239577	0.248902	0.302629			West Sumatra	0.00755277	0.0321392	0.0995608	0.331869	0.471122
South Sumatra	0.232556	0.339855	0.0548977	0	0.627309			South Sumatra	0.348834	0.509782	0.0686221	0	0.927239			South Sumatra	0.465112	0.67971	0	0	1.14482
North Sumatra	0.0690177	0.0240496	0	0.0305177	0.123585			North Sumatra	0.103527	0.0360745	0	0.0762942	0.215895			North Sumatra	0.138035	0.0480993	0.0305177	0.101726	0.318378
SumatraTotal	0.595823	1.17177	1.75474	3.59338	7.11572			SumatraTotal	0.893735	1.75766	2.19342	8.98346	13.8283			SumatraTotal	1.19165	2.34355	3.59338	11.9779	19.1065
Papua	0.496754	0.539077	0.421786	0	1.45762			Papua	0.745131	0.808616	0.527232	0	2.08098			Papua	0.993508	1.07815	0	0	2.07166
West Papua	0.30282	0	0.168613	0	0.471433			West Papua	0.45423	0	0.210767	0	0.664996			West Papua	0.60564	0	0	0	0.60564
Papua Total	0.799574	0.539077	0.590399	0	1.92905			Papua Total	1.19936	0.808616	0.737999	0	2.74598			Papua Total	1.59915	1.07815	0	0	2.6773
Total	1.7194	2.5429	3.7124	6.02403	13.9987			Total	2.5791	3.81434	4.64051	15.0601	26.094			Total	3.4388	5.08579	6.02403	20.0801	34.6287
									0.098854	0.146199	0.177865	0.577236	1.00015
